# Supplementary material for: Halotolerance of Phytoplankton and Invasion Success of Nostocalean Cyanobacteria Under Freshwater Salinization
Source: Microorganisms. 2025 Jun 13;13(6):1378. doi: 10.3390/microorganisms13061378 (PMC12195237; doi:10.3390/microorganisms13061378)
Supplement: Supplementary file 1 [file microorganisms-13-01378-s001.zip]

Archive with 1 entries (1 files):
- microorganisms-3647238-supplementary.pdf
